# Supplementary material for: Electrochemical Sensor Based on Laser-Induced Graphene for Carbendazim Detection in Water
Source: Foods. 2023 Jun 6;12(12):2277. doi: 10.3390/foods12122277 (PMC10297698; doi:10.3390/foods12122277)
Supplement: Supplementary file 1 [file foods-12-02277-s001.zip]

Archive with 1 entries (1 files):
- foods-2401234-supplementary.pdf
